# Supplementary material for: Synthesis and In Vitro Pharmacological Evaluation of 5,8-Dideaza Analogs of Methotrexate
Source: Molecules. 2025 Jun 27;30(13):2772. doi: 10.3390/molecules30132772 (PMC12250909; doi:10.3390/molecules30132772)
Supplement: Supplementary file 1 [file molecules-30-02772-s001.zip]

Archive with 1 entries (1 files):
- molecules-3682184-supplementary.pdf
